# Supplementary material for: miR‐640 aggravates intervertebral disc degeneration via NF‐κB and WNT signalling pathway
Source: Cell Prolif. 2019 Jul 25;52(5):e12664. doi: 10.1111/cpr.12664 (PMC6797513; doi:10.1111/cpr.12664)
Supplement: Supplementary file 4 [file CPR-52-e12664-s004.xlsx]

## Sheet: Sheet1
gene symbol		sequence(5'-3')
TNFA	F	GACAAGCCTGTAGCCCATGT
	R	CTCTGATGGCACCACCAACT
IL1B	F	CCTGAGCTCGCCAGTGAAAT
	R	GGTGGTCGGAGATTCGTAGC
LRP1	F	GGACCGCTCTGATGAGTCTG
	R	CAGTCATTGTCATTGTCGCATCT
MMP13	F	ATGCAGCAAGCTCCATGACT
	R	ATCAGGAACCCCGCATCTTG
CTNNB1	F	ATGACTCGAGCTCAGAGGGT
	R	ATTGCACGTGTGGCAAGTTC
EP300	F	TTGTGATCCGCCTCATTGCT
	R	CGACCATCCATCAGATCGCA
CCND1	F	CAGATCATCCGCAAACACGC
	R	AAGTTGTTGGGGCTCCTCAG
CD44	F	CTCCAGTGAAAGGAGCAGCA
	R	AGCAGGGATTCTGTCTGTGC
MYC	F	CCCTCCACTCGGAAGGACTA
	R	GCTGGTGCATTTTCGGTTGT
ACAN	F	AGGGGAACCATTGGCATCAG
	R	GGAGTCCACTAGCTCTCCCA
COL1A1	F	GCCAAGACGAAGACATCCCA
	R	GGCAGTTCTTGGTCTCGTCA
COL2A1	F	GAGCCAAAGGATCTGCTGGT
	R	TTGGGGCCTTGTTCACCTTT
MMP3	F	TGAAATTGGCCACTCCCTGG
	R	GGAACCGAGTCAGGTCTGTG
MMP9	F	CCTGGGCAGATTCCAAACCT
	R	GTACACGCGAGTGAAGGTGA
IL-6	F	CTTCGGTCCAGTTGCCTTCT
	R	TGGAATCTTCTCCTGGGGGT
miR-640 promoter BS1 (Chip)	F	GCCCCTGCAGAGCACTGCGG
	R	GGCCACCCGGCGGCCGGCAA
