# Supplementary material for: miR‐640 aggravates intervertebral disc degeneration via NF‐κB and WNT signalling pathway
Source: Cell Prolif. 2019 Jul 25;52(5):e12664. doi: 10.1111/cpr.12664 (PMC6797513; doi:10.1111/cpr.12664)
Supplement: Supplementary file 5 [file CPR-52-e12664-s005.xlsx]

## Sheet: Sheet1
Patient number	Gender	Age	diagnosis(MRI)
1	M	21	idiopathic scoliosis
2	M	23	idiopathic scoliosis
3	F	18	idiopathic scoliosis
4	M	27	idiopathic scoliosis
5	M	27	idiopathic scoliosis
6	M	19	idiopathic scoliosis
7	M	33	idiopathic scoliosis
8	F	25	idiopathic scoliosis
9	M	27	IDD
10	M	43	IDD
11	M	31	IDD
12	F	33	IDD
13	F	46	IDD
14	M	40	IDD
15	M	35	IDD
16	M	36	IDD
17	M	29	IDD
18	M	41	IDD
19	M	37	IDD
20	F	33	IDD
21	M	28	IDD
22	M	30	IDD
23	M	30	IDD
